# Supplementary material for: Dietary Supplementation of 25-Hydroxyvitamin D3 Improves Growth Performance, Antioxidant Capacity and Immune Function in Weaned Piglets
Source: Antioxidants (Basel). 2022 Sep 3;11(9):1750. doi: 10.3390/antiox11091750 (PMC9495450; doi:10.3390/antiox11091750)
Supplement: Supplementary file 1 [file antioxidants-11-01750-s001.zip]

Archive with 1 entries (1 files):
- antioxidants-1815002-supplementary.pdf
